# Supplementary material for: Pre-clinical evaluation of a divalent liposomal vaccine to control invasive candidiasis
Source: NPJ Vaccines. 2025 Jun 13;10:124. doi: 10.1038/s41541-025-01183-0 (PMC12166040; doi:10.1038/s41541-025-01183-0)
Supplement: Supplementary file 2 — SuplementaryTables [file 41541_2025_1183_MOESM2_ESM.xlsx]

## Sheet: Table S1 Cytotoxicity
Table S1- Cytotoxicity values of free Cht3, free Sap2, free Cht3:Sap2 and DMCS, on J774A.1. Cell Viability was assessed using the MTT assay and Cell Membrane Integrity was assessed using the LDH leakage assay after 24 and 48 h of incubation with various concentrations of the different samples. Results indicate the mean + SEM (standard error of mean) of four independent experiments. Cell viability…
Cht3 (µg/mL)	Sap2 (µg/mL)	Liposomes (µg/mL)	Cell Viability (MTT)								Cell Membrane Integrity (LDH)
			(%, Mean of 3 dependent replicates)								(%, Mean of 3 dependent replicates)
			24h				48h				24h				48h
			N1	N2	N3	N4	N1	N2	N3	N4	N1	N2	N3	N4	N1	N2	N3	N4
-	-	18	83.78	92.4133	97.6733	96.9467	78.1633	85.0933	99.06	97.7867	99.69	102.5	101.14	98.87	98.8667	94.8633	98.9333	100.21
-	-	36	81.34	85.7067	83.89	90.88	77.69	79.5767	86.0733	88.0533	99.4733	100.203	97.5367	98.8067	101.413	93.6633	98.5933	99.8233
-	-	71	71.6233	76.34	76.06	83.2667	71.8333	81.3167	78.78	89.69	97.58	101.17	98.1733	98.5633	94.7667	93.0667	98.0367	98.4467
0.1	-	-	101.963	99.9167	98.8	90.76	100.337	91.7767	95.7733	92.8133	98.8933	103.52	100.24	99.4333	102.293	92.57	100.21	97.36
0.2	-	-	101.937	102.213	95.5533	90.76	96.77	89.3133	96.1833	87.5	100.127	97.99	97.85	99.3833	99.3967	92.9433	99.2833	97.4767
0.4	-	-	92.3533	90.34	89.6633	76.8867	88.26	84.8	91.83	80.2867	98.8133	101.92	100.777	99.0433	101.307	94.51	98.54	97.1833
-	0.9	-	106.59	102.68	98.85	101.347	97.1467	92.83	97.8467	94.84	100.5	100.73	99.78	99.1	101.733	95.3133	99.3267	99.67
-	1.	-	103.513	99.83	96.24	93.1567	98.3533	92.3	95.1867	93.04	99.8267	99.5067	98.5133	96.82	99.99	92.5667	98.7233	100.803
-	2.7	-	103.38	99.6467	96.7167	95.03	93.73	89.1667	94.0833	91.64	98.3567	102.047	99.6233	98.1667	99.29	95.11	98.4667	100.837
0.1	0.9	-	101.907	95.54	98.5133	89.2333	91.7967	93.0633	101.977	91.45	99.6867	97.11	99.4733	96.7233	101.393	95.7733	97.6333	95.7633
0.2	1.	-	94.9433	91.5933	96.0533	84.3767	89.0433	90.41	92.7767	89.1633	100.3	101.007	99.45	95.93	99.92	94.2533	98.9467	98.8433
0.4	2.7	-	87.2333	90.9633	88.8233	83.0267	77.8233	83.6267	92.5633	84.9	100.81	99.0467	100.013	99.2967	97.7933	91.4933	99.0533	96.3767
0.1	0.9	18	85.3233	95.47	97.2933	95.5267	82.12	85.93	100.77	93.3833	100.543	100.163	99.9767	95.77	99.29	94.14	97.3533	100.81
0.2	1.	36	82.2733	86.28	92.4767	85.6133	77.76	78.3667	91.41	83.5533	98.1667	99.1267	100.89	97.03	99.4467	95.19	99.3533	96.7833
0.4	2.7	71	74.0567	80.76	91.1233	72.8033	82.4733	77.3967	90.38	82.9667	100.097	100.783	99.39	97.0833	95.24	91.6367	93.69	93.7767

## Sheet: Table S2 welfase Sacores
	Table S2- Welfare Scores- The progression of hematogenously disseminated candidiasis was evaluated through animal behavior, weight, and temperature (measured at the base of the sternum using a Bioseb 153 IRB infrared thermometer). These parameters were recorded daily, and the Welfare Score was calculated according to the score sheet for general procedures.
Days	HEPES Buffer										Free Cht3:Sap2 (1:9)							DODAB:MO:Cht3:Sap2 (DMCS)
0	0	0	0	0	0	0	0	0	0	0	0	0	0	0	0	0	0	0	0	0	0	0	0	0	0
1	0	1	0	0	0	0	1	0	1	0	0	0	0	0	0	0	0	0	0	0	0	0	0	0	0
2	0	1	0	0	1	1	1	1	1	0	1	0	0	1	0	1	1	1	0	0	1	0	1	1	0
3	1	1	1	0	1	1	1	0	1	0	1	0	0	1	0	1	1	1	0	0	0	0	0	1	0
4	1	1	0	1	2	1	1	0	1	0	1	1	0	2	0	1	1	0	1	0	1	1	0	1	1
5	1	0	0	1	1	1	1	0	1	0	1	1	0	2	0	1	1	0	1	0	1	1	0	1	0
6
7	5	5	6	5	5	5	6	4	5	4	5	5	5	8	4	5	5	5	5	4	5	5	4	5	4
8	8	10	11	6	10	7	8	4	6	6	8	6	5	11	4	6	7	6	6	6	5	5	4	5	1
9	8			8	10	8	8	5	8	12	7	6	4		5	6	1	6	6	5	4	5	5	6	1
10	9			8		8	15	6	12		8	9	6		3	7	7	6	6	7	5	6	2	6	1
11	9			8		9		7			9	10	6		3	10	7	7	6	8	6	7	2	7	1
12	9			8		9		7			9	10	7		6	12	3	7	6	9	6	12	2	8	2
13	9			9		15		8			14	10	6		6		4	7	7	9	6		2	8	2
14	10			10				8				9	8		7		8	9	6	10	7		5	8	5
15								9				10	9		9		8	10	6		7		5	7	6
16								10					9		8		8	7	6		6		5	8	6
17													11		11		10	10	6		7		5	8	6
18															9		10	8	6		7		5	8	5
19															10		10	9	6		7		6	8	6
20																	10	9	6		7		6	8	6
21																	10	9	6		7		3	9	6
22																	10	8	6		7		3	9	6
23																	10	8	5		7		2	9	6
24																	10	9	6		5		2	9	7
25																	10	9	6		5		2	9	7
26																		9	6		5		2	10	7
27																		9	5		5		2		7
28																		11	2		6		2		7
29																			3		2		2		6
30																			2		2		1		6

## Sheet: Table S3 Weight
Table S3- Weight Control. Mice weight was recorded daily as part of the welfare score evaluation during the progression of hematogenously disseminated candidiasis.
	HEPES Buffer										Free Cht3:Sap2 (1:9)							DODAB:MO:Cht3:Sap2 (DMCS)
0	0	0	0	0	0	0	0	0	0	0	0	0	0	0	0	0	0	0	0	0	0	0	0	0	0
1	-2.4	1.8	0	-4.4	-0.8	0	3.2	-0.4	2.3	-0.4	-0.4	8.3	-0.8	1	-1.3	-0.9	-0.4	0	-1.2	-0.5	1.4	-0.4	0.4	-2.7	-1.7
2	0	3.1	1	0.9	6.6	2.8	2.8	2.6	4.6	-0.4	2.7	9.5	0	5.3	0.8	0.9	3.3	2.8	-1.2	-0.9	4.1	-0.9	1.3	1.9	-4.1
3	2.4	4	1.4	-1.8	5.4	2.8	3.6	-0.9	3.2	-1.7	5.4	8.3	-0.8	5.7	-0.8	2.2	5.3	1.9	-0.4	-0.5	2.3	-0.4	-0.4	1.5	-3.7
4	5.3	5.4	1	2.7	7.1	4.7	2.4	-0.9	5.5	0.4	5.8	10.7	-0.4	9.1	-1.3	5.2	6.5	0.9	3.2	0	4.1	2.6	-1.7	4.6	-0.4
5	4.5	0	0.5	4	6.2	3.8	2	-1.8	5.5	-1.3	3.1	8.3	0.4	10.5	-3	5.2	5.3	0.9	2.8	-0.9	1.8	4	-4.3	4.6	-4.5
6
7	6.9	3.6	9	5.8	5.4	6.6	7.2	0	5	0.4	9	8.7	1.7	14.8	-5.1	3.9	4.5	3.3	2.8	0.5	2.8	4.4	-8.2	3.4	-9.9
8	8.2	4	9	7.1	6.6	7.1	7.2	-0.4	6	1.3	7.6	8.7	3.3	13.4	-2.5	6.1	7.8	3.3	2	3.7	2.3	1.3	-8.2	4.6	-4.1
9	8.6			8.4	7.1	7.1	8.4	3.1	8.3	1.3	4.9	9.1	-0.4		0	4.8	2.9	2.4	2.4	3.2	0.5	0	-7.7	6.1	-6.6
10	11.4			7.5		9	15.7	1.3	17.4		6.3	13.2	3.3		1.3	13.9	8.2	5.2	4.4	6.5	0.5	3.5	-6.4	5	-4.1
11	13.1			9.7		11.3		5.3			7.6	15.3	4.6		2.5	16.5	6.1	4.2	2	4.6	1.8	6.6	-6.9	6.1	-4.5
12	15.9			11.5		10.8		6.6			10.3	16.9	8.7		1.7	19	4.9	4.7	5.6	13	1.4	18.5	-7.7	7.3	-3.3
13	18.4			16.4		17.9		4.8			12.1	16.1	5		5.9		9.8	5.2	2.8	11.6	2.3		-8.2	8.8	-0.4
14	21.2			22.1				8.8				17.4	8.3		8.9		10.6	11.3	3.2	21.8	1.8		-8.2	9.9	-1.7
15								14.5				20.2	12.4		17.3		11.4	15.1	4.8		3.7		-6	9.5	-0.8
16								23.8					11.2		13.1		13.5	0.5	5.2		-0.5		-7.3	11.5	-2.5
17													20.7		17.7		15.5	12.7	6		4.6		-6.4	12.2	-4.5
18															13.9		18.8	5.2	3.2		1.8		-7.3	8.4	-7.4
19															21.5		18.4	10.8	4		4.1		-9.4	8.4	-8.7
20																	16.3	12.7	6		5		-6.4	9.5	-7.9
21																	18.4	9	4.4		3.2		-8.2	9.9	-6.6
22																	18.4	5.2	2.4		5		-8.2	9.9	-7.4
23																	16.3	6.6	-0.8		5		-7.7	9.2	-5
24																	14.3	11.3	1.6		0.9		-4.3	9.9	-1.7
25																	20.8	12.7	3.2		1.4		-7.3	13	-0.8
26																		10.4	3.6		1.4		-9.4	13.7	-2.9
27																		8.5	0.4		0.5		-8.6		-3.3
28																		9	0.4		1.4		-8.6		-1.2
29																			1.2		0.5		-8.6		-2.1
30																			1.2		0.5		-8.6		-2.1
